# Supplementary material for: An Unprecedented 4,8-Cycloeudesmane, Further New Sesquiterpenoids, a Triterpene, Steroids, and a Lignan from the Resin of Commiphora myrrha and Their Anti-Inflammatory Activity In Vitro
Source: Molecules. 2024 Sep 11;29(18):4315. doi: 10.3390/molecules29184315 (PMC11434423; doi:10.3390/molecules29184315)
Supplement: Supplementary file 1 [file molecules-29-04315-s001.zip]

Archive with 1 entries (1 files):
- molecules-3175879-supplementary.pdf
